# Supplementary material for: Phylogenetic Relationships among NE Atlantic Plocamionida Topsent (1927) (Porifera, Poecilosclerida): Under-Estimated Diversity in Reef Ecosystems
Source: PLoS One. 2011 Feb 9;6(2):e16533. doi: 10.1371/journal.pone.0016533 (PMC3036665; doi:10.1371/journal.pone.0016533)
Supplement: Table S1 — Plocamionida specimens analysed in the present study. Information regarding the corresponding Evolutionary Significant Unit (ESU), sampling (code, localities with their abbreviation in parenthesis, sampling method, Field Number, voucher specimen, coordinates, depth), number of individuals studied (N) and number of different haplotypes (Nh) for each marker (COI M1M6 and I3M11 partition, 28S) is provided. Sampling location abbreviations are given in uppercase letters for deep-water samples (>50 m) and in lowercase letters for shallow-water samples. (XLS) [file pone.0016533.s001.xls]

## Sheet: Sheet1
ESU	SAMPLE	LOCALITIES	Deep-sea cruise, shallow water sampling (collector) or Museum	FIELD NO	Voucher	Lat.(N)	LON.	Depth (m)	NCOI (Folmer)	NhCOI (Folmer)	NCOI (I3M11)	NhCOI (I3M11)	N28S	Nh28S
H8	M2004-02	Ireland, SW Rockall Bank (ROC)	Moundforce 2004 (R/V Pelagia)	M2004/42 Arest	ZMAPOR18566b	55.4396	-16.1025	777	2	1	8	4	5	1
H8	M2004-03	Ireland, SW Rockall Bank (ROC)	Moundforce 2004 (R/V Pelagia)	M2004/32E	ZMAPOR18525a	55.4991	-15.7966	626
H8	P2	Ireland, SW Rockall Bank (ROC)	Moundforce 2004 (R/V Pelagia)	M2004/32A-05B	ZMAPOR18117	55.4993	-15.7966	622
H8	P3	Ireland, SW Rockall Bank (ROC)	Moundforce 2004 (R/V Pelagia)	M2004/33A-14	ZMAPOR.18173	55.5037	-15.7852	673
H8	P4	Ireland, SW Rockall Bank (ROC)	Moundforce 2004 (R/V Pelagia)	M2004/33A-16	ZMAPOR.18175	55.5037	-15.7852	673
H8	P11	Ireland, SW Rockall Bank (ROC)	BIOSYS/HERMES 2005 (R/V Pelagia)	DR40/8	ZMAPOR19527	55.4609	-16.017	863
H8	P14	Ireland, SW Rockall Bank (ROC)	BIOSYS/HERMES 2005 (R/V Pelagia)	BX4/5	ZMAPOR19392	55.5025	-15.7936	715
H8	B05-01	Ireland, SW Rockall Bank (ROC)	BIOSYS/HERMES 2005 (R/V Pelagia)	BX156/rest	ZMAPOR20006	55.4908	-15.8012	573
H8	P9	Ireland, North Porcupine (POR)	BIOSYS/HERMES 2005 (R/V Pelagia)	DR215/12	no nr.	53.7701	-13.9457	754	2	2	2	2	2	1
H8	P10 a	Ireland, North Porcupine (POR)	BIOSYS/HERMES 2005 (R/V Pelagia)	DR215/15	no nr.	53.7701	-13.9457	754
H8	P23 a	Scotland outer Hebrides, Mingulay (MIN)	BIOSYS/HERMES 2006 (R/V Pelagia)	VG07/01	no nr.	56.8232	-7.39673	147	4	2	10	3	9	1
H8	P25	Scotland outer Hebrides, Mingulay (MIN)	BIOSYS/HERMES 2006 (R/V Pelagia)	VG35/6	no nr.	56.8068	-7.43237	149
H8	P29a	Scotland outer Hebrides, Mingulay (MIN)	BIOSYS/HERMES 2006 (R/V Pelagia)	BX123/7	no nr.	56.8059	-7.42902	162
H8	P30d	Scotland outer Hebrides, Mingulay (MIN)	BIOSYS/HERMES 2006 (R/V Pelagia)	BX127/10	no nr.	56.8032	-7.44712	82
H8	P31	Scotland outer Hebrides, Mingulay (MIN)	BIOSYS/HERMES 2006 (R/V Pelagia)	BX171/6	no nr.	56.8033	-7.44673	144
H8	P32b	Scotland outer Hebrides, Mingulay (MIN)	BIOSYS/HERMES 2006 (R/V Pelagia)	BX172/3	no nr.	56.8034	-7.44675	144
H8	B06-03	Scotland outer Hebrides, Mingulay (MIN)	BIOSYS/HERMES 2006 (R/V Pelagia)	BX10/rest	ZMAPOR20259	56.8272	-7.39642	174
H8	B06-04	Scotland outer Hebrides, Mingulay (MIN)	BIOSYS/HERMES 2006 (R/V Pelagia)	BX48/rest	ZMAPOR20261b	56.8053	-7.36863	127
H8	B06-05	Scotland outer Hebrides, Mingulay (MIN)	BIOSYS/HERMES 2006 (R/V Pelagia)	DR182/rest	ZMAPOR20397a	56.8243	-7.36863	128-137
H8	B06-06	Scotland outer Hebrides, Mingulay (MIN)	BIOSYS/HERMES 2006 (R/V Pelagia)	DR182/rest	ZMAPOR20413a	56.8243	-7.36863	128-137
H8	B07-05	Norway, Skagerrak (SKA)	BIOSYS/HERMES 2007 (R/V Pelagia)	BX73/rest	ZMAPOR20475a	59.0758	10.7355	107	1	1	6	1	6	1
H8	B07-06	Norway, Skagerrak (SKA)	BIOSYS/HERMES 2007 (R/V Pelagia)	BX73/rest	ZMAPOR20479c	59.0758	10.7355	107
H8	B07-07	Norway, Skagerrak (SKA)	BIOSYS/HERMES 2007 (R/V Pelagia)	BX141/rest	ZMAPOR20568c	59.0784	10.732	112
H8	B07-08	Norway, Skagerrak (SKA)	BIOSYS/HERMES 2007 (R/V Pelagia)	BX142/rest	ZMAPOR20595a	59.0783	10.7318	114
H8	B07-09	Norway, Skagerrak (SKA)	BIOSYS/HERMES 2007 (R/V Pelagia)	BX141/rest	ZMAPOR20563b	59.0784	10.732	112
H8	P22c	Norway, Skagerrak (SKA)	BIOSYS/HERMES 2007 (R/V Pelagia)	BX138/07	no nr.	59.072	10.7409	116
H8	P6	South Portugal, Gulf of Cadiz (CAD)	Moundforce 2004 (R/V Pelagia)	M2004/03-15A	ZMAPOR.18016	35.2944	-6.78783	531	1	1	1	1	1	1
H7	P12	Ireland, SW Rockall Bank (ROC)	BIOSYS/HERMES 2005 (R/V Pelagia)	BX 48/rest6	ZMAPOR19548	55.499	-15.799	567	1	1	2	2	2	1
H7	P5	Ireland, SW Rockall Bank (ROC)	Moundforce 2004 (R/V Pelagia)	M2004/30-02	ZMAPOR.18488	55.4774	-15.8662	917
H6	B07-03	Norway, Skagerrak (SKA)	BIOSYS/HERMES 2007 (R/V Pelagia)	BX73/rest	ZMAPOR20472a	59.0758	10.7355	107	3	1	3	1	2	1
H6	B07-04	Norway, Skagerrak (SKA)	BIOSYS/HERMES 2007 (R/V Pelagia)	BX72/rest	ZMAPOR20459b	59.0758	10.7356	109
H6	B07-10	Norway, Skagerrak (SKA)	BIOSYS/HERMES 2007 (R/V Pelagia)	BX73/rest	ZMAPOR20470	59.0758	10.7355	107
H6	MC3539	Ireland, Maidens (ire)	Scuba diving (B.Picton)	no nr.	BELUM:Mc3539	54.9316	5.06128	42	2	1	2	1	2	1
H6	MC4049	Ireland, Maidens (ire)	Scuba diving (B.Picton)	no nr.	BELUM:Mc4049	54.9257	5.06563	28.5
H5	P28	Scotland outer Hebrides, Mingulay (MIN)	BIOSYS/HERMES 2006 (R/V Pelagia)	BX119/6	no nr.	56.8059	-7.42903	129	3	1	3	1	3	1
H5	P29c	Scotland outer Hebrides, Mingulay (MIN)	BIOSYS/HERMES 2006 (R/V Pelagia)	BX123/7	no nr.	56.8059	-7.42902	162
H5	B06-07	Scotland outer Hebrides, Mingulay (MIN)	BIOSYS/HERMES 2006 (R/V Pelagia)	DR182/rest	ZMAPOR20284	56.8034	-7.44675	144
H5	MC3992	Ireland, Maidens (ire)	Scuba diving (B.Picton)	no nr.	BELUM:Mc3992	54.9402	5.05718	33	3	1	3	1	3	1
H5	MC3982	Ireland, Maidens (ire)	Scuba diving (B.Picton)	no nr.	BELUM:Mc3982	54.955	5.0831	34
H5	MC3983	Ireland, Maidens (ire)	Scuba diving (B.Picton)	no nr.	BELUM:Mc3983	54.9507	5.05387	32.6
H4	P20b	Norway, Skagerrak (SKA)	BIOSYS/HERMES 2007 (R/V Pelagia)	BX72/08	no nr.	59.0758	10.7356	109	2	1	2	1	1	1
H4	B07-01	Norway, Skagerrak (SKA)	BIOSYS/HERMES 2007 (R/V Pelagia)	BX73/rest	ZMAPOR20480a	59.0758	10.7355	107
H4	BER82-01	Norway, Bergen, Litla Sotra (BER)	ZMA (Zoological Museum of Amsterdam)	no nr.	ZMAPOR4998	60.3	5.1	100	0	0	1	1	0	0
H3	CPOR08-01	South Portugal, Gulf of Cadiz (CAD)	CADIPORIII (R/V Belgica )	CADIPORIII-1	no nr.	35.2985	6.14378	363	1	1	1	1	1	1
H1	P7	South Portugal, Gulf of Cadiz (CAD)	Moundforce 2004 (R/V Pelagia)	M2004/18-05	ZMAPOR.18055	36.1801	-7.31868	720	1	1	1	1	1	1
H2	P8	South Portugal, Gulf of Cadiz (CAD)	Moundforce 2004 (R/V Pelagia)	M2004/21-06	ZMAPOR.18068	36.1814	-7.30637	668	1	1	1	1	1	1
